# Supplementary material for: Bufalin Suppresses Pancreatic Ductal Adenocarcinoma Through ER Stress-Ferroptosis Crosstalk Associated with IP3R-Linked Ca2+ Dysregulation and ATF3/SLC7A11 Regulation
Source: Int J Mol Sci. 2026 May 14;27(10):4373. doi: 10.3390/ijms27104373 (PMC13207934; doi:10.3390/ijms27104373)
Supplement: Supplementary file 1 [file ijms-27-04373-s001.zip]

Archive with 1 entries (1 files):
- ijms-4187387-supplementary.pdf
